# Supplementary material for: Amyloid Beta Pathology Exacerbates Weight Loss and Brain Cytokine Responses following Low-Dose Lipopolysaccharide in Aged Female Tg2576 Mice
Source: Int J Mol Sci. 2022 Feb 21;23(4):2377. doi: 10.3390/ijms23042377 (PMC8879430; doi:10.3390/ijms23042377)
Supplement: Supplementary file 1 [file ijms-23-02377-s001.zip]

Archive with 1 entries (1 files):
- ijms-1608849-supplementary.pdf
